# Supplementary material for: Methods for analyzing deep sequencing expression data: constructing the human and mouse promoterome with deepCAGE data
Source: Genome Biol. 2009 Jul 22;10(7):R79. doi: 10.1186/gb-2009-10-7-r79 (PMC2728533; doi:10.1186/gb-2009-10-7-r79)
Supplement: Additional data file 2 — Data for the 56 human CAGE samples, with tissue/cell line name, treatment and accession numbers. [file gb-2009-10-7-r79-S2.xls]

## Sheet: human_CAGE_information
used	sublib_id	rna_lib_id	cell_line_name	tissue_type	disease	days of dev_stage	condition_name	sample_treatment	comment	submitted dataset	accession No
yes	H43-BA	HAA	U-937-1	UNDEFINED_TISSUE		-1	untreated cells		U937-1 control, (this cell line was established in Uppsala, Sweden)
yes	H43-BA	HAC	U-937-1	UNDEFINED_TISSUE		-1	treated with retinoic acid for 96 hours	retinoic acid (RA) stimulation	U937-1 ATRA, (this cell line was established in Uppsala, Sweden)
no	H09-BA	HAD	UNDEFINED_CELL_LINE	small intestine		-1	UNDEFINED_CONDITION		oho human	HAD	ABABN0000001-ABABN0145808
yes	H39-BA	HAD	UNDEFINED_CELL_LINE	small intestine		-1	UNDEFINED_CONDITION		oho human
no	H09-BA	HAG	UNDEFINED_CELL_LINE	cecum	malignancy	-1	UNDEFINED_CONDITION		oho human	HAG	ABABQ0000001-ABABQ0321486
yes	H39-BA	HAG	UNDEFINED_CELL_LINE	cecum	malignancy	-1	UNDEFINED_CONDITION		oho human
no	H10-BA	HAL	UNDEFINED_CELL_LINE	liver		-1	UNDEFINED_CONDITION		normal, oho human	HAL	ABABS0000001-ABABS0148007
yes	H40-BA	HAL	UNDEFINED_CELL_LINE	liver		-1	UNDEFINED_CONDITION		normal, oho human
yes	H10-BA	HAR	UNDEFINED_CELL_LINE	large intestine	malignancy	-1	UNDEFINED_CONDITION		oho human	HAR	ABABU0000001-ABABU0408819
yes	H40-BA	HAR	UNDEFINED_CELL_LINE	large intestine	malignancy	-1	UNDEFINED_CONDITION		oho human
yes	H33-BA	HBF	processed lipoaspirate	adipose		-1	TNF-alpha (final conc: 100ng/ml) treatment for 2 days	TNFa treated for 2 days	TNFa treated ( tube PLA1#9,10,11,12)	HBF	ABAAJ0000001-ABAAJ0074930
yes	H34-BA	HBG	preadipocyte	adipose		-1	UNDEFINED_CONDITION	no treatment	normal (tube PA29 diff#1,2,3)	HBG	ABAAE0000001-ABAAE0143179
yes	H35-BA	HBJ	preadipocyte	adipose		-1	UNDEFINED_CONDITION	no treatment	normal (tube PA30 #1,2,3)	HBJ	ABAAF0000001-ABAAF0080664
yes	H27-BA	HBM	CRL-2429 CCD-1112Sk	UNDEFINED_TISSUE		-1	UNDEFINED_CONDITION		human feeder cell, passage's number=16	HBM	ABAAQ0000001-ABAAQ0268395
no	H45-BA	HBM	CRL-2429 CCD-1112Sk	UNDEFINED_TISSUE		-1	UNDEFINED_CONDITION		human feeder cell, passage's number=16
yes	H27-BA	HBN	HS181 p52 + CRL-2429 CCD-1112Sk	UNDEFINED_TISSUE		-1	UNDEFINED_CONDITION		human ES cell + human feeder cell, HS181 passage's number=52, CRL-2429 passage's number=16	HBN	ABABE0000001-ABABE0179630
yes	H45-BA	HBN	HS181 p52 + CRL-2429 CCD-1112Sk	UNDEFINED_TISSUE		-1	UNDEFINED_CONDITION		human ES cell + human feeder cell, HS181 passage's number=52, CRL-2429 passage's number=16
yes	H28-BA	HBQ	UNDEFINED_CELL_LINE	liver	malignancy	-1	UNDEFINED_CONDITION		oho human	HBQ	ABABA0000001-ABABA0100977
yes	H37-BA	HBS	UNDEFINED_CELL_LINE	pancreas	malignancy	-1	UNDEFINED_CONDITION		oho human	HBS	ABABF0000001-ABABF0125171
yes	H21-BA	HBY	HB-8065 Hep G2	liver		15 years	UNDEFINED_CONDITION			HBY	ABAAA0000001-ABAAA0345530
yes	H22-BA	HBY	HB-8065 Hep G2	liver		15 years	UNDEFINED_CONDITION			HBY	ABAAB0000001-ABAAB0349735
yes	H48-BA	HCB	RCB-0687 KP-N-NS	adrenal gland		-1	UNDEFINED_CONDITION		adrenal neuroblastoma
yes	H48-BA	HCD	RCB-0778 CW-2	colon		-1	UNDEFINED_CONDITION		colon carcinoma
yes	H48-BA	HCE	RCB-1193 COLO-320	colon		-1	UNDEFINED_CONDITION		colon carcinona
yes	H47-BA	HCF	RCB-0098 A549	lung		-1	UNDEFINED_CONDITION		lung carcinoma
yes	H47-BA	HCG	RCB-0465 Lu-130	lung		-1	UNDEFINED_CONDITION		small cell carcinoma
yes	H49-BA	HCJ	UNDEFINED_CELL_LINE	brain		19 weeks	UNDEFINED_CONDITION		stratagene#738006
yes	H65-BA	HCM	UNDEFINED_CELL_LINE	spleen		18,19,21,24 weeks	UNDEFINED_CONDITION		stratagene#738034
yes	H49-BA	HCP	UNDEFINED_CELL_LINE	cerebellum		16-70 years	UNDEFINED_CONDITION		clontech#636535 (64103-1)
yes	H64-BA	HCT	UNDEFINED_CELL_LINE	occipital cortex		50 years	UNDEFINED_CONDITION		stratagene#735476
yes	H51-BA	HCY	UNDEFINED_CELL_LINE	testis		27 years	UNDEFINED_CONDITION		BioChain#R1234260
yes	H52-BA	HDB	UNDEFINED_CELL_LINE	adipose		27 years	UNDEFINED_CONDITION		BioChain#R1234003-250
yes	H53-BA	HDC	UNDEFINED_CELL_LINE	embryo		6 weeks	UNDEFINED_CONDITION		ViroGen#011-E-6W-TR
yes	H53-BA	HDE	UNDEFINED_CELL_LINE	embryo		8 weeks	UNDEFINED_CONDITION		ViroGen#011-E-8W-TR
yes	H69-BA	HDF	UNDEFINED_CELL_LINE	embryo		9 weeks	UNDEFINED_CONDITION		ViroGen#011-E-9W-TR
yes	H57-BA	HDP	UNDEFINED_CELL_LINE	brain		10 weeks	UNDEFINED_CONDITION		ViroGen#011-B-10W-TR
yes	H59-BA	HEN	RCB-1648 Hep G2	liver		15 years	UNDEFINED_CONDITION	cytoplasmic RNA
yes	H62-BA	HEN	RCB-1648 Hep G2	liver		15 years	UNDEFINED_CONDITION	cytoplasmic RNA
yes	H59-BA	HEP	SK-N-AS	bone marrow		-1	UNDEFINED_CONDITION	nuclear RNA
yes	H62-BA	HEP	SK-N-AS	bone marrow		-1	UNDEFINED_CONDITION	nuclear RNA
yes	H59-BA	HEQ	RCB-1648 Hep G2	liver		15 years	UNDEFINED_CONDITION	nuclear RNA
yes	H62-BA	HEQ	RCB-1648 Hep G2	liver		15 years	UNDEFINED_CONDITION	nuclear RNA
yes	H93-CA	HFH	TIB-202 THP-1	blood		1 year	cultured 1 hour after PMA		experimental_name:RIKEN_cell_1st,rna_batch_name:LOT-No.2	HFH	AFAAA0000001-AFAAA0543260
yes	H93-CA	HFI	TIB-202 THP-1	blood		1 year	cultured 4 hours after PMA		experimental_name:RIKEN_cell_1st,rna_batch_name:LOT-No.2	HFI	AFAAB0000001-AFAAB0191814
yes	H93-CA	HFJ	TIB-202 THP-1	blood		1 year	cultured 12 hours after PMA		experimental_name:RIKEN_cell_1st,rna_batch_name:LOT-No.2	HFJ	AFAAC0000001-AFAAC0474745
yes	H93-CA	HFK	TIB-202 THP-1	blood		1 year	cultured 24 hours after PMA		experimental_name:RIKEN_cell_1st,rna_batch_name:LOT-No.2	HFK	AFAAD0000001-AFAAD0353461
yes	H93-CA	HGC	TIB-202 THP-1	blood		1 year	cultured 96 hours after PMA		experimental_name:RIKEN_cell_1st,rna_batch_name:LOT-No.2	HGC	AFAAE0000001-AFAAE0270208
yes	H93-CA	HGS	TIB-202 THP-1	blood		1 year	untreated cells		experimental_name:RIKEN_cell_1st,rna_batch_name:LOT-No.2	HGS	AFAAF0000001-AFAAF0513982
yes	I02-CA	HHA	TIB-202 THP-1	blood		1 year	untreated cells		experimental_name:RIKEN_cell_3rd,rna_batch_name:LOT-No.4	HHA	AFAAG0000001-AFAAG0349448
yes	I02-CA	HHB	TIB-202 THP-1	blood		1 year	cultured 1 hour after PMA		experimental_name:RIKEN_cell_3rd,rna_batch_name:LOT-No.4	HHB	AFAAH0000001-AFAAH0425524
yes	I02-CA	HHC	TIB-202 THP-1	blood		1 year	cultured 4 hours after PMA		experimental_name:RIKEN_cell_3rd,rna_batch_name:LOT-No.4	HHC	AFAAI0000001-AFAAI0358861
yes	I02-CA	HHD	TIB-202 THP-1	blood		1 year	cultured 12 hours after PMA		experimental_name:RIKEN_cell_3rd,rna_batch_name:LOT-No.4	HHD	AFAAJ0000001-AFAAJ0285303
yes	I02-CA	HHE	TIB-202 THP-1	blood		1 year	cultured 24 hours after PMA		experimental_name:RIKEN_cell_3rd,rna_batch_name:LOT-No.4	HHE	AFAAK0000001-AFAAK0327328
yes	I02-CA	HHF	TIB-202 THP-1	blood		1 year	cultured 96 hours after PMA		experimental_name:RIKEN_cell_3rd,rna_batch_name:LOT-No.4	HHF	AFAAL0000001-AFAAL0456381
yes	I03-CA	HHG	TIB-202 THP-1	blood		1 year	untreated cells		experimental_name:RIKEN_cell_6th,rna_batch_name:LOT-No.7	HHG	AFAAM0000001-AFAAM0436519
yes	I03-CA	HHH	TIB-202 THP-1	blood		1 year	cultured 1 hour after PMA		experimental_name:RIKEN_cell_6th,rna_batch_name:LOT-No.7	HHH	AFAAN0000001-AFAAN0499442
yes	I03-CA	HHI	TIB-202 THP-1	blood		1 year	cultured 4 hours after PMA		experimental_name:RIKEN_cell_6th,rna_batch_name:LOT-No.7	HHI	AFAAO0000001-AFAAO0682996
yes	I03-CA	HHJ	TIB-202 THP-1	blood		1 year	cultured 12 hours after PMA		experimental_name:RIKEN_cell_6th,rna_batch_name:LOT-No.7	HHJ	AFAAP0000001-AFAAP0716451
yes	I03-CA	HHK	TIB-202 THP-1	blood		1 year	cultured 24 hours after PMA		experimental_name:RIKEN_cell_6th,rna_batch_name:LOT-No.7	HHK	AFAAQ0000001-AFAAQ0546880
yes	I03-CA	HHL	TIB-202 THP-1	blood		1 year	cultured 96 hours after PMA		experimental_name:RIKEN_cell_6th,rna_batch_name:LOT-No.7	HHL	AFAAR0000001-AFAAR0391757
