# Supplementary material for: Methods for analyzing deep sequencing expression data: constructing the human and mouse promoterome with deepCAGE data
Source: Genome Biol. 2009 Jul 22;10(7):R79. doi: 10.1186/gb-2009-10-7-r79 (PMC2728533; doi:10.1186/gb-2009-10-7-r79)
Supplement: Additional data file 3 — Data for the 66 mouse CAGE samples, with tissue/cell line name, treatment and accession numbers. [file gb-2009-10-7-r79-S3.xls]

## Sheet: mouse_CAGE_information
used	sublib_id	rna_lib_id	cell_line_name	tissue_type	disease	dev_stage_name	condition_name	sample_treatment	comment	submitted dataset	accession No
yes	003-AA	BC	UNDEFINED_CELL_LINE	cerebellum		1 month	UNDEFINED_CONDITION			BC_1	AAAAA0000001-AAAAA0240780
no	004-AA	BC	UNDEFINED_CELL_LINE	cerebellum		1 month	UNDEFINED_CONDITION
yes	137-BA	C6	UNDEFINED_CELL_LINE	hippocampus		adult	UNDEFINED_CONDITION
yes	139-CA	C6	UNDEFINED_CELL_LINE	hippocampus		adult	UNDEFINED_CONDITION
yes	143-CA	C6	UNDEFINED_CELL_LINE	hippocampus		adult	UNDEFINED_CONDITION				AGAAA0000001-AGAAA0552486
no	061-AA	CAB	UNDEFINED_CELL_LINE	somatosensory cortex		adult	breed in dark room from embryo stage		in dark	CAB_1	AAAAH0000001-AAAAH0075156
no	062-AA	CAB	UNDEFINED_CELL_LINE	somatosensory cortex		adult	breed in dark room from embryo stage		in dark
yes	114-BA	CAB	UNDEFINED_CELL_LINE	somatosensory cortex		adult	breed in dark room from embryo stage		in dark
no	061-AA	CAD	UNDEFINED_CELL_LINE	somatosensory cortex		26 days	UNDEFINED_CONDITION			CAD_1	AAAAJ0000001-AAAAJ0056940
no	062-AA	CAD	UNDEFINED_CELL_LINE	somatosensory cortex		26 days	UNDEFINED_CONDITION
yes	114-BA	CAD	UNDEFINED_CELL_LINE	somatosensory cortex		26 days	UNDEFINED_CONDITION
no	061-AA	CAG	UNDEFINED_CELL_LINE	visual cortex		54 days	UNDEFINED_CONDITION			CAG_1	AAAAM0000001-AAAAM0054286
no	062-AA	CAG	UNDEFINED_CELL_LINE	visual cortex		54 days	UNDEFINED_CONDITION
yes	114-BA	CAG	UNDEFINED_CELL_LINE	visual cortex		54 days	UNDEFINED_CONDITION
no	061-AA	CAI	UNDEFINED_CELL_LINE	visual cortex		15 days	UNDEFINED_CONDITION			CAI_1	AAAAN0000001-AAAAN0074253
no	062-AA	CAI	UNDEFINED_CELL_LINE	visual cortex		15 days	UNDEFINED_CONDITION
yes	114-BA	CAI	UNDEFINED_CELL_LINE	visual cortex		15 days	UNDEFINED_CONDITION
no	061-AA	CAJ	UNDEFINED_CELL_LINE	somatosensory cortex		15 days	UNDEFINED_CONDITION			CAJ_1	AAAAO0000001-AAAAO0044640
no	062-AA	CAJ	UNDEFINED_CELL_LINE	somatosensory cortex		15 days	UNDEFINED_CONDITION
yes	114-BA	CAJ	UNDEFINED_CELL_LINE	somatosensory cortex		15 days	UNDEFINED_CONDITION
yes	080-AA	CAM	UNDEFINED_CELL_LINE	liver		adult	8 hours under constant darkness condition		DD mouse CT8-1, circadian rhythm	CAM_1	AAAAR0000001-AAAAR0032392
yes	080-AA	CAN	UNDEFINED_CELL_LINE	liver		adult	12 hours under constant darkness condition		DD mouse CT12-1, circadian rhythm	CAN_1	AAAAS0000001-AAAAS0047558
yes	069-AA	CAW	UNDEFINED_CELL_LINE	lung		405 days	cloned mouse		3 (Wakayama No.3), Fertility/Yes	CAW_1	AAABA0000001-AAABA0288577
no	077-AA	CAW	UNDEFINED_CELL_LINE	lung		405 days	cloned mouse		3 (Wakayama No.3), Fertility/Yes
no	078-BA	CAW	UNDEFINED_CELL_LINE	lung		405 days	cloned mouse		3 (Wakayama No.3), Fertility/Yes
yes	069-AA	CAX	UNDEFINED_CELL_LINE	lung		403 days	cloned mouse		weight 71.7g, 4 (Wakayama No.4), Fertility/Yes	CAX_1	AAABB0000001-AAABB0214769
no	077-AA	CAX	UNDEFINED_CELL_LINE	lung		403 days	cloned mouse		weight 71.7g, 4 (Wakayama No.4), Fertility/Yes
no	078-BA	CAX	UNDEFINED_CELL_LINE	lung		403 days	cloned mouse		weight 71.7g, 4 (Wakayama No.4), Fertility/Yes
yes	067-AA	CAY	UNDEFINED_CELL_LINE	lung		389 days	cloned mouse		weight 45.9g, 5 (Wakayama No.5), Fertility/Yes	CAY_1	AAABC0000001-AAABC0064248
yes	067-AA	CBA	UNDEFINED_CELL_LINE	lung		229 days	cloned mouse		weight 32.9g, 12B (Wakayama No.12B), Fertility/Yes	CBA_1	AAABE0000001-AAABE0165434
yes	067-AA	CBB	UNDEFINED_CELL_LINE	lung		113 days	cloned mouse		weight 25.7g, O (Ohta)	CBB_1	AAABF0000001-AAABF0056525
yes	069-AA	CBC	UNDEFINED_CELL_LINE	lung		96 days	cloned mouse		weight 27.0g, mA (Mizutani A)	CBC_1	AAABG0000001-AAABG0065860
no	077-AA	CBC	UNDEFINED_CELL_LINE	lung		96 days	cloned mouse		weight 27.0g, mA (Mizutani A)
no	078-BA	CBC	UNDEFINED_CELL_LINE	lung		96 days	cloned mouse		weight 27.0g, mA (Mizutani A)
yes	069-AA	CBD	UNDEFINED_CELL_LINE	lung		96 days	cloned mouse		weight 27.8g, mB (Mizutani B)	CBD_1	AAABH0000001-AAABH0155146
no	077-AA	CBD	UNDEFINED_CELL_LINE	lung		96 days	cloned mouse		weight 27.8g, mB (Mizutani B)
no	078-BA	CBD	UNDEFINED_CELL_LINE	lung		96 days	cloned mouse		weight 27.8g, mB (Mizutani B)
yes	075-AA	CBI	UNDEFINED_CELL_LINE	liver		405 days	cloned mouse		3 (Wakayama No.3), Fertility/Yes	CBI_1	AAABJ0000001-AAABJ0098839
yes	079-AA	CBI	UNDEFINED_CELL_LINE	liver		405 days	cloned mouse		3 (Wakayama No.3), Fertility/Yes
yes	075-AA	CBJ	UNDEFINED_CELL_LINE	liver		403 days	cloned mouse		weight 71.7g, 4 (Wakayama No.4), Fertility/Yes	CBJ_1	AAABK0000001-AAABK0104946
no	079-AA	CBJ	UNDEFINED_CELL_LINE	liver		403 days	cloned mouse		weight 71.7g, 4 (Wakayama No.4), Fertility/Yes
yes	075-AA	CBK	UNDEFINED_CELL_LINE	liver		389 days	cloned mouse		weight 45.9g, 5 (Wakayama No.5), Fertility/Yes	CBK_1	AAABL0000001-AAABL0060042
no	079-AA	CBK	UNDEFINED_CELL_LINE	liver		389 days	cloned mouse		weight 45.9g, 5 (Wakayama No.5), Fertility/Yes
no	075-AA	CBL	UNDEFINED_CELL_LINE	liver		361 days	cloned mouse		weight 57.9g, 8 (Wakayama No.8), Fertility/Yes	CBL_1	AAABM0000001-AAABM0065952
yes	079-AA	CBL	UNDEFINED_CELL_LINE	liver		361 days	cloned mouse		weight 57.9g, 8 (Wakayama No.8), Fertility/Yes
yes	075-AA	CBM	UNDEFINED_CELL_LINE	liver		229 days	cloned mouse		weight 32.9g, 12B (Wakayama No.12B), Fertility/Yes	CBM_1	AAABN0000001-AAABN0140911
yes	079-AA	CBM	UNDEFINED_CELL_LINE	liver		229 days	cloned mouse		weight 32.9g, 12B (Wakayama No.12B), Fertility/Yes
yes	075-AA	CBR	UNDEFINED_CELL_LINE	liver		104 days	UNDEFINED_CONDITION		weight 23.6g, A (control A), control of cloned mouse	CBR_1	AAABS0000001-AAABS0172068
yes	079-AA	CBR	UNDEFINED_CELL_LINE	liver		104 days	UNDEFINED_CONDITION		weight 23.6g, A (control A), control of cloned mouse
yes	076-AA	CBT	UNDEFINED_CELL_LINE	liver		104 days	UNDEFINED_CONDITION		weight 22.4g, B (control B), control of cloned mouse	CBT_1	AAABU0000001-AAABU0069339
no	076-AA	CBT	UNDEFINED_CELL_LINE	liver		104 days	UNDEFINED_CONDITION		weight 22.4g, B (control B), control of cloned mouse
no	085-AA	CBT	UNDEFINED_CELL_LINE	liver		104 days	UNDEFINED_CONDITION		weight 22.4g, B (control B), control of cloned mouse
no	085-AA	CBT	UNDEFINED_CELL_LINE	liver		104 days	UNDEFINED_CONDITION		weight 22.4g, B (control B), control of cloned mouse
yes	082-AA	CBU	UNDEFINED_CELL_LINE	bone marrow		7 weeks	unstimulated sample		minus CSF1 control	CBU_1	AAABV0000001-AAABV0082999
no	083-AA	CBU	UNDEFINED_CELL_LINE	bone marrow		7 weeks	unstimulated sample		minus CSF1 control
yes	082-AA	CBV	UNDEFINED_CELL_LINE	bone marrow		7 weeks	2 hours after LPS stimulation	LPS(Lipopolysaccharide) stimulated.	minus CSF1 plus LPS 2h	CBV_1	AAABW0000001-AAABW0037046
yes	082-AA	CBW	UNDEFINED_CELL_LINE	bone marrow		7 weeks	7 hours after LPS stimulation	LPS(Lipopolysaccharide) stimulated.	minus CSF1 plus LPS 7h	CBW_1	AAABX0000001-AAABX0040170
yes	082-AA	CBX	UNDEFINED_CELL_LINE	bone marrow		7 weeks	21 hours after LPS stimulation	LPS(Lipopolysaccharide) stimulated.	minus CSF1 plus LPS 21h	CBX_1	AAABY0000001-AAABY0045219
yes	082-AA	CBY	UNDEFINED_CELL_LINE	bone marrow		7 weeks	cultured overnight in CSF-1(macrophage growth factor)		plus CSF1 control	CBY_1	AAABZ0000001-AAABZ0055004
no	083-AA	CBY	UNDEFINED_CELL_LINE	bone marrow		7 weeks	cultured overnight in CSF-1(macrophage growth factor)		plus CSF1 control
yes	082-AA	CBZ	UNDEFINED_CELL_LINE	bone marrow		7 weeks	cultured overnight in CSF-1(macrophage growth factor), 2 hrs LPS	LPS(Lipopolysaccharide) stimulated.	plus CSF1 plus LPS 2hr	CBZ_1	AAACB0000001-AAACB0080146
no	082-AA	CCA	UNDEFINED_CELL_LINE	bone marrow		7 weeks	cultured overnight in CSF-1(macrophage growth factor), 7 hrs LPS	LPS(Lipopolysaccharide) stimulated.	plus CSF1 plus LPS 7h
yes	135-BA	CCA	UNDEFINED_CELL_LINE	bone marrow		7 weeks	cultured overnight in CSF-1(macrophage growth factor), 7 hrs LPS	LPS(Lipopolysaccharide) stimulated.	plus CSF1 plus LPS 7h
yes	119-BA	CCA	UNDEFINED_CELL_LINE	bone marrow		7 weeks	cultured overnight in CSF-1(macrophage growth factor), 7 hrs LPS	LPS(Lipopolysaccharide) stimulated.	plus CSF1 plus LPS 7h	CCA_3	AAACD0000001-AAACD0064764
yes	082-AA	CCB	UNDEFINED_CELL_LINE	bone marrow		7 weeks	cultured overnight in CSF-1(macrophage growth factor), 21 hrs LPS	LPS(Lipopolysaccharide) stimulated.	plus CSF1 plus LPS 21h	CCB_1	AAACE0000001-AAACE0045401
yes	083-AA	CCE	UNDEFINED_CELL_LINE	bone marrow		7 weeks	21 hours after CpG DNA stimulation	CpG DNA(bacterial CpG-containning DNA) stimulated.	minus CSF1 plus CpG 21h	CCE_1	AAACH0000001-AAACH0054520
no	092-AA	CCI	CRL-1830 Hepa 1-6	liver		-1	36 hours after transformation	transformed with EGFP	36hr EGEP	CCI_1	AAACK0000001-AAACK0156921
yes	092-AA	CCI	CRL-1830 Hepa 1-6	liver		-1	36 hours after transformation	transformed with EGFP	36hr EGEP
yes	101-AA	CCI	CRL-1830 Hepa 1-6	liver		-1	36 hours after transformation	transformed with EGFP	36hr EGEP
no	101-AA	CCI	CRL-1830 Hepa 1-6	liver		-1	36 hours after transformation	transformed with EGFP	36hr EGEP
yes	092-AA	CCJ	CRL-1830 Hepa 1-6	liver		-1	48 hours after transformation	transformed with EGFP	48hr EGFP	CCJ_1	AAACL0000001-AAACL0096176
no	092-AA	CCJ	CRL-1830 Hepa 1-6	liver		-1	48 hours after transformation	transformed with EGFP	48hr EGFP
no	101-AA	CCJ	CRL-1830 Hepa 1-6	liver		-1	48 hours after transformation	transformed with EGFP	48hr EGFP
no	101-AA	CCJ	CRL-1830 Hepa 1-6	liver		-1	48 hours after transformation	transformed with EGFP	48hr EGFP
yes	092-AA	CCT	CRL-1830 Hepa 1-6	liver		-1	48 hours after transformation	transformed with HNF3a	48hr HNF3a	CCT_1	AAACT0000001-AAACT0092755
no	101-AA	CCT	CRL-1830 Hepa 1-6	liver		-1	48 hours after transformation	transformed with HNF3a	48hr HNF3a
no	113-BA	CDH	UNDEFINED_CELL_LINE	prostate gland		10 months	UNDEFINED_CONDITION	probasin Transgenic mouse. BAG1 long isform transgenic negative.	216(-) Probasin Bag1 1 Long	CDH_1	AAACU0000001-AAACU0016494
yes	097-AA	CDQ	UNDEFINED_CELL_LINE	bone marrow		7 weeks	cultured overnight in CSF-1(macrophage growth factor)	untreated	+DBA BMM 0' LPS+CSF-1	CDQ_1	AAACV0000001-AAACV0034436
yes	097-AA	CDU	UNDEFINED_CELL_LINE	bone marrow		7 weeks	cultured overnight in CSF-1(macrophage growth factor), 21 hrs LPS	LPS (Lipopolysaccharide) stimulated.	+DBA BMM 21h LPS+CSF-1	CDU_1	AAACZ0000001-AAACZ0034016
yes	097-AA	CDV	UNDEFINED_CELL_LINE	bone marrow		7 weeks	UNDEFINED_CONDITION		Untreated	CDV_1	AAADA0000001-AAADA0043442
yes	097-AA	CDW	UNDEFINED_CELL_LINE	bone marrow		7 weeks	4 hours after LPS stimulation	LPS (Lipopolysaccharide) stimulated.	LPS 4h treatment	CDW_1	AAADB0000001-AAADB0058672
yes	097-AA	CDY	UNDEFINED_CELL_LINE	bone marrow		7 weeks	21 hours after LPS stimulation	LPS (Lipopolysaccharide) stimulation	BMM (macrophage) LPS 21h, cytoplasmic RNA	CDY_1	AAADC0000001-AAADC0039534
yes	097-AA	CDZ	UNDEFINED_CELL_LINE	bone marrow		7 weeks	2 hours after IFN-gamma stimulation	IFN-gamma stimulated.	IFN-gamma BMM 2h, cytoprep	CDZ_1	AAADD0000001-AAADD0045491
no	112-BA	CFA	CL-173 3T3-L1	embryo		embryo	untreated cells		normal, L1 3T3
yes	113-BA	CFT	UNDEFINED_CELL_LINE	body (-head and whole gut)		14.5 days	serum-starved cells were released into complete media for 24 hours		wild-type MEF (0Gy)	CFT_1	AAADJ0000001-AAADJ0054496
yes	113-BA	CFU	UNDEFINED_CELL_LINE	body (-head and whole gut)		14.5 days	serum-starved cells were irradiated at 20 Gy and released into complete media for 24 hours		wild-type MEF (after 20Gy gammma-irradiation)	CFU_1	AAADK0000001-AAADK0134101
yes	113-BA	CFV	UNDEFINED_CELL_LINE	body (-head and whole gut)		14.5 days	serum-starved cells were released into complete media for 24 hours	SIP (Siah-interacting protein) knocked out mouse.	SIP knock-out MEF (0Gy)	CFV_1	AAADL0000001-AAADL0105201
yes	113-BA	CFW	UNDEFINED_CELL_LINE	body (-head and whole gut)		14.5 days	serum-starved cells were irradiated at 20 Gy and released into complete media for 24 hours	SIP (Siah-interacting protein) knocked out mouse.	SIP knock-out MEF (after 20Gy gamma-irradiation)	CFW_1	AAADM0000001-AAADM0063929
yes	113-BA	CGB	UNDEFINED_CELL_LINE	prostate gland		10 months	UNDEFINED_CONDITION	probasin Transgenic mouse. BAG1 long isform expressed in prostate. Heterozygous	214(+) Probasin Bag1 1 Long	CGB_1	AAADR0000001-AAADR0039816
yes	120-BA	CGG	DFAT-D1 (mouse preadipocyte)	adipose		10 weeks	untreated cells		preadipocyte_before_adipose_differentiation_induction:mPA_0	CGG_3	AAADV0000001-AAADV0064187
yes	120-BA	CGK	DFAT-D1 (mouse preadipocyte)	adipose		10 weeks	8 days after adipogenic induction	induced by 0.5mM 3-isobutyl-1-methlxanthine, 0.25 microM dexamethasone and 5 micro gram/ml insulin	preadipocyte_before_adipose_differentiation_induction:mPA_Ind.8	CGK_3	AAADZ0000001-AAADZ0096906
yes	005-AA	IN	UNDEFINED_CELL_LINE	embryo		17.5 days	UNDEFINED_CONDITION			IN_1	AAAAC0000001-AAAAC0110857
yes	006-AA	IN	UNDEFINED_CELL_LINE	embryo		17.5 days	UNDEFINED_CONDITION
yes	009-AA	IN	UNDEFINED_CELL_LINE	embryo		17.5 days	UNDEFINED_CONDITION
yes	010-AA	IN	UNDEFINED_CELL_LINE	embryo		17.5 days	UNDEFINED_CONDITION
yes	071-AA	IN	UNDEFINED_CELL_LINE	embryo		17.5 days	UNDEFINED_CONDITION			IN_3	AAAEJ0000001-AAAEJ0212805
yes	072-AA	IN	UNDEFINED_CELL_LINE	embryo		17.5 days	UNDEFINED_CONDITION
yes	087-AA	IN	UNDEFINED_CELL_LINE	embryo		17.5 days	UNDEFINED_CONDITION
no	088-AA	IN	UNDEFINED_CELL_LINE	embryo		17.5 days	UNDEFINED_CONDITION
yes	089-AA	IN	UNDEFINED_CELL_LINE	embryo		17.5 days	UNDEFINED_CONDITION
no	090-AA	IN	UNDEFINED_CELL_LINE	embryo		17.5 days	UNDEFINED_CONDITION
yes	000-AA	IO	UNDEFINED_CELL_LINE	brain		adult	UNDEFINED_CONDITION			IO_1	AAAAD0000001-AAAAD0017621
yes	093-AA	IE	UNDEFINED_CELL_LINE	testis		15 days	UNDEFINED_CONDITION			IE_1	AAAED0000001-AAAED0042792
yes	112-BA	CFR	CL-173 3T3-L1	embryo		embryo	DHT (final conc: 0.5 micro molar) treatment for 24hrs and 48hrs of Androgen receptor siRNA treatment	dihydrotestosterone(DHT) and Androgen receptor siRNA stimulation	L1 3T3 +DHT+Androgen receptor siRNA	CFR_1	AAADI0000001-AAADI0072926
